# Supplementary material for: Clinical and biochemical characterization of four patients with mutations in ECHS1
Source: Orphanet J Rare Dis. 2015 Jun 18;10:79. doi: 10.1186/s13023-015-0290-1 (PMC4474341; doi:10.1186/s13023-015-0290-1)
Supplement: Additional file 1: — Liver acyl-CoAs in four control samples and patient 2. Results are shown in percentage of total acyl-CoAs measured. [file 13023_2015_290_MOESM1_ESM.xls]

## Sheet: Blad1
Additional file 1: Acyl-CoAs in liver. Results are presented as percentage of the total acyl-CoAs determined.
	Controls (n=4)
	MIN	MAX	AVG		Patient 2
Acetyl CoA(C2)	0.00903809	0.028621	0.019176		0.0259822
Propionyl CoA(C3)	0.00921659	0.0531383	0.0216164		0.025263
Butyryl CoA(C4)	0.00430385	0.0162645	0.0101204		0.0237346
Crotonyl/Methylacrylyl(C4:1)	0.0013153	0.00494943	0.00396472		0.0022476
Tiglyl-CoA	0.000462666	0.00494943	0.00243512		0.000359615
Oxalyl CoA(C2-DC)	0.00274041	0.00710136	0.00514872		0.00125865
Acetoacetyl CoA(C4-DC)	0.00345622	0.0141001	0.00748599		0.0113279
3-Keto-C4-CoA	0.00743825	0.0141001	0.00958823		0.0113279
3-OH-C4-CoA	0.00289367	0.00950246	0.00730268		0.00440529
Malonyl-CoA (C3-DC)	0.00115207	0.00950246	0.00430162		0.00440529
Hexanoyl CoA(C6)	0.00115207	0.0123639	0.00539683		0.00449519
Succinyl CoA(C4-DC)	0.0030127	0.00615563	0.00434362		0.00656298
3-Keto-C6 CoA	0.000996512	0.00236712	0.00182536		0.000988942
Glutaryl CoA(C5-DC)	0.00107596	0.00374424	0.00213774		0.00125865
3-OH-C6-CoA	0.00163098	0.00345622	0.00228093		0.00125865
3-OH Benzoyl CoA	0.00193673	0.00415636	0.00297456		0.00314663
C8:1-CoA	0.00259217	0.0077866	0.00531751		0.0130361
Octanoyl CoA(C8)	0.00172154	0.00569436	0.00394059		0.0145644
Adipyl CoA(C8-DC)	0.00149477	0.00662442	0.00326133		0.00854086
3-OH-C8-CoA	0.00170831	0.0268991	0.0093022		0.00620336
C10:2 CoA	0.00163713	0.0159243	0.00675537		0.00305673
C10:1 CoA	0.0030127	0.00589257	0.00423896		0.0164524
Decanoyl CoA(C10)	0.0017362	0.0184332	0.0101668		0.0024274
Suberyl CoA(C10-DC)	0.000391487	0.00604839	0.00353366		0.000449519
3-Keto-C10 CoA	0.00157837	0.00249128	0.00195183		0.00188798
3-OH-C10 CoA	0	0.0172811	0.00458063		0.000809134
C12:1 CoA	0.000996512	0.0561653	0.0286408		0.00134856
Dodecanoyl CoA(C12)	0.00147314	0.00576037	0.00278275		0.00260721
Sebacyl CoA(C12-DC)	0.000578734	0.0031682	0.00166156		0.00107885
3-Keto-C12-CoA	0.000747384	0.0109748	0.00502762		0.0022476
3-OH-C12-CoA	0.000105224	0.0100806	0.0040973		0.000539423
C14:2 CoA	0.00144009	0.0060504	0.00377315		0.0142947
C14:1 CoA	0.00115207	0.0144179	0.00867241		0.0120471
C14 CoA	0.00633641	0.0126699	0.0101427		0.00773173
3-Keto-C14-CoA	0.00142359	0.00604839	0.00404278		0.00341634
3-OH-C14-CoA	0	0.014977	0.00653819		0.00125865
C16:2-CoA	0.0030127	0.00683323	0.00497456		0.0100692
Palmitoleoyl CoA(C16:1)	0.00230415	0.0432415	0.0173458		0.0237346
Palmitoyl CoA(C16)	0.00432028	0.0481173	0.0255183		0.0307471
C16-DC-CoA	0.00378808	0.0129608	0.00697729		0.00431538
3-OH-C16-CoA	0.00259217	0.0580313	0.025763		0.119123
C18:3-CoA	0.00762877	0.224366	0.10105		0.0169918
C18:2-CoA	0.00107596	0.136842	0.0591763		0.0979052
Oleoyl CoA(C18:1)	0.0146889	0.221261	0.0897768		0.0716533
Stearoyl CoA(C18)	0.0120968	0.0408866	0.0263921		0.0161827
C18-DC-CoA	0	0.00950461	0.00330498		0.00143846
3-Keto-C18:1-CoA	0.0017362	0.0124812	0.0047621		0.00692259
3-Keto-C18-CoA	0.00298954	0.0163546	0.00712619		0.00629327
C20:4-CoA	0.00258231	0.0268347	0.0185328		0.0341634
C20:3-CoA	0.00757616	0.0232408	0.0131065		0.00494471
C20:2-CoA	0.00168359	0.0126728	0.00544638		0.0107885
C20:1-CoA	0.0013153	0.00921659	0.00458419		0.00413557
C20:0-CoA	0.001388	0.00667097	0.00344438		0.0095298
C20-DC-CoA	0.000320307	0.0103292	0.0041357		0.00215769
3-Keto-C20-CoA	0.000498256	0.00322789	0.00150892		0.00206779
3-OH-C20-CoA	0.00451904	0.00790092	0.00627505		0.00404567
3-OH-C20:1-CoA	0.00230415	0.00731655	0.00454484		0.00566394
C22:2-CoA	0.000142359	0.00230415	0.00145213		0.00215769
